# Supplementary material for: First Insights on Resistance and Virulence Potential of Escherichia coli from Captive Birds of Prey in Portugal
Source: Antibiotics (Basel). 2024 Apr 23;13(5):379. doi: 10.3390/antibiotics13050379 (PMC11117282; doi:10.3390/antibiotics13050379)
Supplement: Supplementary file 1 [file antibiotics-13-00379-s001.zip]

Archive with 1 entries (1 files):
- antibiotics-2972817-supplementary.pdf
